# Supplementary material for: Adenovirus-Inspired Virus-like-Particles Displaying Melanoma Tumor Antigen Specifically Target Human DC Subsets and Trigger Antigen-Specific Immune Responses
Source: Biomedicines. 2022 Nov 10;10(11):2881. doi: 10.3390/biomedicines10112881 (PMC9687312; doi:10.3390/biomedicines10112881)
Supplement: Supplementary file 1 [file biomedicines-10-02881-s001.zip]

Archive with 1 entries (1 files):
- biomedicines-1941123-supplementary.pdf
